# Supplementary material for: Analgesic Effect of Dexmedetomidine-Nalbuphine Combination vs. Dexmedetomidine Alone in Donkeys Undergoing Field Castration under Total Intravenous Anesthesia
Source: Animals (Basel). 2024 Aug 23;14(17):2452. doi: 10.3390/ani14172452 (PMC11393995; doi:10.3390/ani14172452)
Supplement: Supplementary file 1 [file animals-14-02452-s001.zip]

Archive with 1 entries (1 files):
- animals-3130009-supplementary.pdf
